# Supplementary material for: Discovery and preclinical development of a therapeutically active nanobody-based chimeric antigen receptor targeting human CD22
Source: Mol Ther Oncol. 2024 Feb 13;32(1):200775. doi: 10.1016/j.omton.2024.200775 (PMC10914482; doi:10.1016/j.omton.2024.200775)
Supplement: Table S3. Summary of observations in the human tissue array stained with CD22 1ug36-VHH or irrelevant specificity B131-VHH — Staining was performed with anti-VHH secondary and anti-mouse tertiary as described in the Materials and methods section. Observers 1 and 2 were blinded to sample identity in the stained slides and recorded their observations independently. Representative images are provided for anti-CD22 sdAb 1ug36 stained slide (slide 1) and irrelevant specificity sdAb B131 stained slide (slide 2). [file mmc2.xlsx]

## Sheet: Sheet1
	Table S3: Summary of observations in the human tissue array stained with CD22 1ug36-VHH or irrelevant specificity B131-VHH. Staining was performed with anti-VHH secondary and anti-mouse tertiary as described in the methods section. Observers 1 and 2 were blinded to sample identity in stained slides and recorded their observations independently. Representative images are provided for 1ug36 stained…
	Antibody:	1ug36-VHH		B131-VHH
		Slide 1 "MATMA1"		Slide 2 "MBTMA1"		Representative image, 200x (slide 1)	Representative image, 200x (slide 2)	Comments
		Observer 1	Observer 2	Observer 1	Observer 2
Adrenal tissue	A1	0	0	0	0			No specific reactivity was observed above background staining.
	A2	0	0	0	0
	A3	0	0	0	0
Bone marrow	A4	2+	1+	1+	0			There is questionable staining in Slide 2 - upon pathologist discusion following unblinding, it is felt to be non-specific with cell types unclear.
	A5	2+	1+/2+	1+	0
	A6	2+	2+	1+	0
Breast	A7	0	0	0	0			No specific or non-specific reactivity was observed.
	A8	0	0	0	0
	A9	0	0	0	0
Brain, cerebellum	B1	1+	1+	1+	0			There is obvious glial cell reactivity observed on both Slide 1 as well as the negative control, Slide 2 (for examples, see arrows). The majority of this is suspected to be non-specific. Observer 2 was not scoring the glial cells when making their assessment.
	B2	1+	1+	1+	0
	B3	1+	1+	1+	0
Brain	B4	0/1+	0	1+	0			There is obvious glial cell positivity observed on both Slide 1 as well as the negative control, Slide 2 (for example, see arrows; with the exception of B6). A great deal of this is suspected to be non-specific. Observer 2 was not scoring the glial cells when making their assessment.
	B5	1+	1+	1+	0
	B6	0/1+	0	0	0
Brain, pituitary	B7	1+	1+	1+	0			There is obvious glial cell reactivity observed on both Slide 1 as well as the negative control, Slide 2 (for examples, see arrows). The majority of this is suspected to be non-specific. Observer 2 was not scoring the glial cells when making their assessment.
	B8	1+	0	1+	0
	B9	1+	0	1+	0
Colon	C1	1+/2+	0	1+	0			Non-specific staining in epithelium is present on both Slide 1 as well as the negative control, Slide 2 (arrows). Upon discussion following unblinding, Observer 1 agrees that there is no GALT staining as there are no true lymphoid follicles.
	C2	1+/2+	0	1+	0
	C3	1+/2+	0	1+	0
Endothelium - artery	C4	0	Not assessible	0	0			No specific or non-specific reactivity was observed.
	C5	0	0	0	0
	C6	0	0	0	0
Esophagus	C7	0	1+	0	0			No staining in esophageal epithelium. All observed staining is in the scattered local lymphocyte population (see arrow).
	C8	0	0	0	0
	C9	0	1+	0	0
Fallopian tube	D1	0	1+	0	0			No fallopian tube tissue is reactive. Scattered lymphocytes only are reactive (arrow).
	D2	0	0	0	0
	D3	0	0	0	0
Heart, LV	D4	0/1+	1+	0/1+	0			D4 is pictured. There is mild focal granular cytoplasmic cardiomyocyte reacivity in both Slide 1 and Slide 2 (arrows), suggesting that it is non-specific or endogenous pigment (ex. lipofuscin)
	D5	0/1+	0	0	0
	D6	0	0	0	0
Kidney	D7	Focal 1+	0	Focal 0/1+	0			Any staining appears to be focal non-specific with some scattered lymphocytes.
	D8	Focal 1+	1+	0	0
	D9	Focal 1+	0	0	0
Liver	E1	Focal 1+	1+	Focal 0/1+	0			Focal weak granular staining in Kupffer cells is present in both Slide 1 and Slide 2, suggesting that it is non-specific or endogenous pigment (ex. hemosiderin)
	E2	Focal 1+	0	Focal 0/1+	0
	E3	Focal 1+	1+	0	0
Lung	E4	0/1+ focal	0	Focal 0/1+	0			Focal histiocytes staining in both Slide 1 and Slide 2, suggesting that it is artefactual due to detection system.
	E5	1+	0	1+	0
	E6	0/1+ focal	1+	Focal 0/1+	0
Lymph node	E7	2+	1+/2+	0	0			Obvious lymphocyte expression. Negative control does not demonstrate any reactivity.
	E8	2+	1+/2+	0	0
	E9	2+	1+/2+	0	0
	Antibody:	1ug36-VHH		B131-VHH
		Slide 4 "MATMA2"		Slide 3 "MBTMA2"		Representative image, 200x (slide 4)	Representative image, 200x (slide 3)	Comments
		Observer 1	Observer 2	Observer 1	Observer 2
Ovary	A1	0	0	0	0			No specific reactivity was observed above very mild background staining.
	A2	0	0	0	0
	A3	0	0	0	0
Pancreas	A4	1+ focal	1+	0	0			A4 is pictured. There is focal non-specific reactivity, which is more prominent in Slide 4 than Slide 3 (negative control).
	A5	0	0	0	0
	A6	0	0	0	0
Placenta	A7	0	0	0	0			A8 is pictured. Reactivity appears non-specific and is thought to be artefactual due to the detection system.
	A8	1+ focal	0	0/1+	0
	A9	1+ focal	0	0/1+	0
Prostate	B1	0	0	0	0			No specific or non-specific reactivity was observed.
	B2	0	0	0	0
	B3	0	0	0	0
Skin	B4	0	0	0	0			No specific or non-specific reactivity was observed.
	B5	0	0	0	0
	B6	0	0	0	0
Spinal cord	B7	1+	0	1+	0			There is obvious glial cell reactivity observed on both Slide 4 as well as the negative control, Slide 3 (for examples, see arrows). The majority of this is suspected to be non-specific. Observer 2 was not scoring the glial cells when making their assessment.
	B8	0	0	0	0
	B9	1+	0	1+	0
Spleen	C1	2+	1+/2+	0	0			Obvious lymphocyte expression. Negative control does not demonstrate any specific reactivity.
	C2	2+	1+/2+	0	0
	C3	2+	1+/2+	0	0
Striated muscle	C4	0	0	0	0			No specific or non-specific reactivity was observed.
	C5	0	0	0	0
	C6	0	0	0	0
Stomach	C7	0 (see comment)	1+/2+	0	0			Stomach epithelium does not demonstrate any reactivity. C7 (pictured) was scored as 1+/2+ by Observer 2 due to the lymphoid follicle with numerous immunoreactive B lymphocytes. Background reactivity of the detection system was noted.
	C8	0	0	0	0
	C9	0	0	0	0
Testis	D1	0	0	0	0			Background reactivity of the detection system was noted. No specific reactivity.
	D2	0	0	0	0
	D3	0	0	0	0
Thymus	D4	1+/2+	1+/2+	0	0			D4 pictured. Focal immunoreactive lymphocytes. Negative control does not demonstrate any specific staining.
	D5	1+/2+	1+/2+	0	0
	D6	1+/2+	1+/2+	0	0
Thyroid	D7	0	0	0	0			No specific or non-specific reactivity was observed.
	D8	0	0	0	0
	D9	0	0	0	0
Ureter	E1	0	0	0	0			No specific or non-specific reactivity was observed.
	E2	0	0	0	0
	E3	0	0	0	0
Uterus	E4	0	0	0	0			No specific or non-specific reactivity was observed.
	E5	0	0	0	0
	E6	0	0	0	0
Cervix	E7	0	0	0	0			No specific or non-specific reactivity was observed.
	E8	0	0	0	0
	E9	0	0	0	0
